# Supplementary material for: The HIV Restriction Factor Profile in the Brain Is Associated with the Clinical Status and Viral Quantities
Source: Viruses. 2023 Jan 23;15(2):316. doi: 10.3390/v15020316 (PMC9962287; doi:10.3390/v15020316)
Supplement: Supplementary file 1 [file viruses-15-00316-s001.zip]

Archive with 1 entries (1 files):
- viruses-2145333-supplementary.pdf
